# Supplementary material for: Detection of COVID-19 features in lung ultrasound images using deep neural networks
Source: Commun Med (Lond). 2024 Mar 11;4:41. doi: 10.1038/s43856-024-00463-5 (PMC10928066; doi:10.1038/s43856-024-00463-5)
Supplement: Supplementary file 3 — Supplementary Data 1 [file 43856_2024_463_MOESM3_ESM.zip]

Archive with 17 entries (13 files):
- Supplementary Data 1/
- Supplementary Data 1/Fig 5 source data/
- Supplementary Data 1/Fig 5 source data/A-line test DSC with data augmentation.csv
- Supplementary Data 1/Fig 5 source data/A-line test DSC without data augmentation.csv
- Supplementary Data 1/Fig 5 source data/B-line test DSC with data augmentation.csv
- Supplementary Data 1/Fig 5 source data/B-line test DSC without data augmentation.csv
- Supplementary Data 1/Fig 5 source data/Consolidation test DSC with data augmentation.csv
- Supplementary Data 1/Fig 5 source data/Consolidation test DSC without data augmentation.csv
- Supplementary Data 1/Fig 7 source data/
- Supplementary Data 1/Fig 7 source data/Strategy 1.csv
- Supplementary Data 1/Fig 7 source data/Strategy 2.csv
- Supplementary Data 1/Fig 7 source data/Strategy 3.csv
- Supplementary Data 1/Fig 9 source data/
- Supplementary Data 1/Fig 9 source data/Strategy 4.xlsx
- Supplementary Data 1/Fig 9 source data/Strategy 5.xlsx
- Supplementary Data 1/Fig 9 source data/Strategy 6.xlsx
- Supplementary Data 1/Fig 9 source data/Strategy 7.xlsx
