# Supplementary material for: Detection of COVID-19 features in lung ultrasound images using deep neural networks
Source: Commun Med (Lond). 2024 Mar 11;4:41. doi: 10.1038/s43856-024-00463-5 (PMC10928066; doi:10.1038/s43856-024-00463-5)
Supplement: Supplementary file 3 — Supplementary Data 1 [file 43856_2024_463_MOESM3_ESM.zip › Supplementary Data 1/Fig 5 source data/A-line test DSC with data augmentation.csv]

epoch_array	mean_array	std_array
0	0.47506749678108	0.293985795696992
1	0.43239920713929	0.305554225822225
2	0.444131484286603	0.286618723384418
3	0.368251047706317	0.314373445640481
4	0.37176030932314	0.309577504231153
5	0.420182354967496	0.288850289952464
6	0.410215511855049	0.284191398476827
7	0.335400548597698	0.310646890228577
8	0.391639940296326	0.29731274684826
9	0.386305152686031	0.30843278679971
10	0.443264045574652	0.285776203387332
11	0.37062168675576	0.296242047708972
12	0.335728206015974	0.299602615042194
13	0.409694150817535	0.296020167392399
14	0.292929421703293	0.295992080412068
15	0.341246957033166	0.287361162048754
16	0.323436436860445	0.300521016765987
17	0.308746673701096	0.303731118085016
18	0.290116143560256	0.28476307025867
19	0.308674264914711	0.305220327342111
20	0.262086255138264	0.289024185304103
21	0.246140230652174	0.286439286485866
22	0.252627433490265	0.285124891283949
23	0.304008505080144	0.292030564916926
24	0.283458644059282	0.289161484385548
25	0.241586903567124	0.288671378015543
26	0.226839103787058	0.2886485500099
27	0.223319540914572	0.287802648092317
28	0.205805134709481	0.289192441822572
29	0.275970282511831	0.282113544048521
30	0.212251849653634	0.288243312930007
31	0.211186144334427	0.285226288429797
32	0.269685578091388	0.290452139567722
33	0.239624937401902	0.290752512843825
34	0.232774878413323	0.293716102634582
35	0.270369907892182	0.282791709848499
36	0.209885732617311	0.282850862263766
37	0.196206778719741	0.28852216805762
38	0.230372530372133	0.28508999508526
39	0.267731211331846	0.289927441235206
40	0.239071751935641	0.284979213409426
41	0.252509734481869	0.286831788916954
42	0.223994984688884	0.287511672345084
43	0.24814486200888	0.286605987526355
44	0.240649035886151	0.28784987969682
45	0.253858427974331	0.288087146052483
46	0.251563022943227	0.287355020045516
47	0.231746735287947	0.28955489815568
48	0.23004224901123	0.281794985209794
49	0.240005930696609	0.284507524267755
50	0.180549016167856	0.283467060064917
51	0.207647985384617	0.285101853499632
52	0.216523441691622	0.287163096342241
53	0.243506760801619	0.284387846137645
54	0.216322431572866	0.284734345541509
55	0.224328583538743	0.286173423771771
56	0.216581291772475	0.287291224021492
57	0.211670684158115	0.285716216741695
58	0.238132671963471	0.28585675573341
59	0.206960654825785	0.282243298161344
60	0.222353040468505	0.283207634346896
61	0.2332908996359	0.290425673677937
62	0.242462987012815	0.286648063868148
63	0.252502476323637	0.288152544562203
64	0.241741938445698	0.287394067790247
65	0.263642938621624	0.285271171776604
66	0.18898317597137	0.284374648141033
67	0.272362226837294	0.281190364880618
68	0.250507311420866	0.285524436765762
69	0.231173995057514	0.286464424892384
70	0.266619705896612	0.283270843904292
71	0.223303052162346	0.285787252856317
72	0.240747837086966	0.281132494928109
73	0.256853381873738	0.2810746301335
74	0.246225519928036	0.287405239921657
75	0.26828608768832	0.312836592431561
76	0.224627480283663	0.28632812888326
77	0.246339881914199	0.286075505772242
78	0.26713747983191	0.286176359667849
79	0.224499158857362	0.286584349773857
