# Supplementary material for: Detection of COVID-19 features in lung ultrasound images using deep neural networks
Source: Commun Med (Lond). 2024 Mar 11;4:41. doi: 10.1038/s43856-024-00463-5 (PMC10928066; doi:10.1038/s43856-024-00463-5)
Supplement: Supplementary file 3 — Supplementary Data 1 [file 43856_2024_463_MOESM3_ESM.zip › Supplementary Data 1/Fig 5 source data/A-line test DSC without data augmentation.csv]

epoch_array	mean_array	std_array
0	0.403102130709923	0.285482715521792
1	0.382750488856761	0.288188469036435
2	0.375395141758009	0.285931691051086
3	0.380080344990881	0.282434922372715
4	0.334919191342194	0.286642801237063
5	0.332038746385731	0.282732925623332
6	0.319966585337006	0.292788254225757
7	0.272191448230584	0.302485837125294
8	0.254475930081221	0.31171835461776
9	0.254080378670398	0.302065195064219
10	0.260202738518933	0.301386380571719
11	0.228089540032434	0.31553593383208
12	0.207197187788463	0.31573953178557
13	0.212139308771616	0.315322154736883
14	0.195784792231492	0.31879163584362
15	0.200647619337705	0.315299081844712
16	0.183160812371355	0.315513336869912
17	0.184150652532873	0.31792196794182
18	0.17053475987361	0.314004371531699
19	0.173044735908665	0.312974079596118
20	0.181788869572287	0.315500075876006
21	0.181020230237305	0.312720256775784
22	0.171224787027479	0.312629515335682
23	0.177893072399893	0.314335753795528
24	0.171384083979351	0.314694438499666
25	0.176611786548089	0.317245476634456
26	0.176836775870925	0.314223710911876
27	0.179407831500188	0.316816340064016
28	0.17503322834957	0.312431661066954
29	0.175321156114709	0.312971701646511
30	0.169978227037999	0.312624980914823
31	0.176119053713132	0.315148849179817
32	0.173319495345802	0.316019767587059
33	0.176236711841099	0.309325692317957
34	0.171552644435172	0.30845308752272
35	0.172101959297633	0.312801742905518
36	0.174931875568528	0.313116632557115
37	0.16592438000068	0.30727679120491
38	0.178846157149321	0.31991132022993
39	0.167136538203926	0.311345771650804
40	0.165563272036551	0.31140938936541
41	0.163115760878148	0.307884349507823
42	0.165643995087103	0.309702283107431
43	0.165551458196465	0.311149194679631
44	0.162039895104332	0.308566015383873
45	0.170981303376085	0.313494676014314
46	0.173522353994026	0.316648994989285
47	0.163950151970319	0.309577519439194
48	0.161213919435008	0.308485138786247
49	0.169367172814743	0.313242915298483
50	0.166217254015406	0.312181383833038
51	0.17023536389109	0.311703691360578
52	0.164350881951065	0.31123188732467
53	0.160635978272756	0.309018066326539
54	0.164237793272539	0.31116215013679
55	0.168055092152256	0.312456440804449
56	0.158493527032908	0.307811135586694
57	0.166897034305141	0.314376256415868
58	0.165711402070953	0.31305233276836
59	0.16065084389985	0.30944140504229
60	0.156367316533609	0.307069699755928
61	0.159699667930135	0.307320307180136
62	0.15351890813295	0.305223750705115
63	0.156248867370516	0.306949319479715
64	0.156009171897357	0.307559247400968
65	0.154541348320208	0.306112822826711
66	0.160283084594154	0.308701345372305
67	0.152957214854198	0.304646287167347
68	0.162191018397928	0.310772210644474
69	0.154867485571928	0.305920917599758
70	0.154655098226954	0.305548484686699
71	0.160877584455354	0.310012729060038
72	0.155566778918104	0.305777132679162
73	0.160672598142593	0.309095338054191
74	0.160372732774968	0.309428586680896
75	0.159071666958648	0.308843447552309
76	0.15800200719484	0.307894195755624
77	0.154334256570781	0.304842162144083
78	0.160074587360987	0.308140648436817
79	0.159423062877768	0.308445406240786
