# Supplementary material for: Detection of COVID-19 features in lung ultrasound images using deep neural networks
Source: Commun Med (Lond). 2024 Mar 11;4:41. doi: 10.1038/s43856-024-00463-5 (PMC10928066; doi:10.1038/s43856-024-00463-5)
Supplement: Supplementary file 3 — Supplementary Data 1 [file 43856_2024_463_MOESM3_ESM.zip › Supplementary Data 1/Fig 5 source data/B-line test DSC with data augmentation.csv]

epoch_array	mean_array	std_array
0	0.332186809565035	0.217016001247405
1	0.36043410444829	0.218818454856611
2	0.389599957185821	0.223119422508114
3	0.406976260468894	0.240417941694561
4	0.393148940249731	0.229522112330065
5	0.373392594705141	0.224019619171553
6	0.349217304873223	0.221894081274155
7	0.399133819334379	0.236734368344643
8	0.391094460902841	0.22915125461567
9	0.340640456428554	0.224241626979713
10	0.399124962886308	0.234246909967815
11	0.390171001109025	0.223233287021839
12	0.380326795489318	0.234115937181839
13	0.402661942102668	0.237599198854334
14	0.426472693281674	0.242407456467983
15	0.416995579491988	0.249791287146564
16	0.405769063527771	0.243174134643977
17	0.428270253544755	0.245634698746691
18	0.41706631561621	0.239687011990734
19	0.454157171359121	0.247526528407406
20	0.395238630081179	0.228831665153498
21	0.38171129248658	0.233944372687402
22	0.44264193590738	0.235003546208219
23	0.374487990356757	0.242939414282996
24	0.39659555002914	0.24538948818884
25	0.383262655148788	0.245635442806308
26	0.409186139246566	0.252776603782566
27	0.399781873614551	0.237846878241058
28	0.372281146628363	0.237355567002273
29	0.375035193365288	0.24008276095059
30	0.390117677356093	0.241840041313386
31	0.401909917732475	0.25047880198647
32	0.390731774887157	0.242062596808164
33	0.420495453210813	0.244046870638845
34	0.431504389955547	0.246987161087114
35	0.403560603852883	0.240144713608753
36	0.417146235596319	0.252220317157934
37	0.414322381624224	0.25791956106232
38	0.411232745638309	0.246717308382118
39	0.406134922500357	0.241732651123357
40	0.409774275166709	0.243387836932653
41	0.41953660716291	0.245547350232521
42	0.438901625968593	0.242354363930773
43	0.399942488421205	0.243535275381188
44	0.401026052209428	0.244196438978701
45	0.396819692485997	0.246349177064856
46	0.449222571169566	0.246894817182678
47	0.409966717529969	0.246762053307241
48	0.405383792947414	0.243159952280428
49	0.407100595790185	0.244348396727926
50	0.413306613048045	0.246640216865791
51	0.413845994700717	0.233633847174997
52	0.414865244560376	0.238923437447067
53	0.417955996746035	0.243502922425842
54	0.414904163480521	0.246373283366056
55	0.392724957679947	0.246504032292912
56	0.395723867879872	0.242823562105003
57	0.397341526082554	0.244957239582233
58	0.410739438533911	0.241863720019375
59	0.417107080226278	0.241414154735353
60	0.419564011509432	0.241877933252462
61	0.43463943024581	0.25184999475878
62	0.429697945200745	0.244316694019705
63	0.437249342619749	0.246262295797363
64	0.42123106430343	0.242785021003993
65	0.395126954579981	0.237979130408231
66	0.414504731387434	0.24453771707298
67	0.417134060308193	0.24387753694297
68	0.415782354632211	0.2410556838371
69	0.421932166171658	0.246697290884537
70	0.397161490862619	0.240733279948658
71	0.406981515935459	0.244407378988562
72	0.422505001791987	0.250159242700048
73	0.399006683034231	0.242187791176143
74	0.430765509518538	0.24632936405796
75	0.448925025413545	0.246595474095569
76	0.417783041204174	0.250655493561971
77	0.402264608118509	0.244750601627301
78	0.410226002528183	0.24921971269073
79	0.396742730864056	0.239500552894235
