# Supplementary material for: Detection of COVID-19 features in lung ultrasound images using deep neural networks
Source: Commun Med (Lond). 2024 Mar 11;4:41. doi: 10.1038/s43856-024-00463-5 (PMC10928066; doi:10.1038/s43856-024-00463-5)
Supplement: Supplementary file 3 — Supplementary Data 1 [file 43856_2024_463_MOESM3_ESM.zip › Supplementary Data 1/Fig 5 source data/B-line test DSC without data augmentation.csv]

epoch_array	mean_array	std_array
0	0.128470553476288	0.152151134201486
1	0.167588719415897	0.154153234031524
2	0.110343191762348	0.125787452187273
3	0.0858322997345039	0.138631456357584
4	0.0672406474502884	0.131409253015775
5	0.0616845041930424	0.130015926105247
6	0.0675637623625779	0.132917206409725
7	0.0554700618223718	0.12733301215407
8	0.0443289370578089	0.12206008749261
9	0.0727057965100698	0.181658222915611
10	0.0530908975827533	0.128557693700155
11	0.0431049888416536	0.085038180967723
12	0.0447378357297738	0.0881520177188428
13	0.0413126496681191	0.0860076035363309
14	0.0414054304021327	0.0828418370522382
15	0.0547584860858892	0.0972893346596083
16	0.0553621713720295	0.0969518837261527
17	0.0449800903841518	0.0893826626135222
18	0.0440216501803656	0.0902354973992335
19	0.0497444241467598	0.09189690578908
20	0.0449948320504125	0.0886469716025866
21	0.0479705093358674	0.0922758053688427
22	0.0418374485511014	0.0877351625916698
23	0.051145782571653	0.0941387365416542
24	0.0430800892003989	0.0878754994735993
25	0.0420057399215222	0.0876159444046909
26	0.0357822618622141	0.0814837061180402
27	0.0447394764065852	0.0930597131263982
28	0.0492184587262148	0.0943668466393398
29	0.0468633614233849	0.0923037088004761
30	0.037432157927867	0.0844814627211301
31	0.048865652653993	0.0927331680548063
32	0.0532464223015463	0.0957182878675305
33	0.052866573512134	0.0960526029215275
34	0.058266413057651	0.0971082585813871
35	0.0508741569468959	0.0925203543868515
36	0.0507130724221064	0.0936575991529571
37	0.0573572314702804	0.0966749540834443
38	0.0614908613383999	0.0989517273438579
39	0.0503939940823479	0.0910215785001618
40	0.065993789113316	0.101842870398454
41	0.0586928671423671	0.0977701756030304
42	0.048677016751873	0.0899359969932223
43	0.0562458348433711	0.0961635407647871
44	0.0557458333016149	0.0956884923178723
45	0.0544129815706389	0.0950033539538136
46	0.0559304840414801	0.09579858591272
47	0.0535474558072043	0.0943531786437706
48	0.048891732593813	0.0916254204623687
49	0.050469907490393	0.0920976627126661
50	0.0571084586108292	0.096015330973191
51	0.0527843786553896	0.0913726162141416
52	0.0518152067710736	0.0920247038329359
53	0.0549765049638465	0.0933401529645735
54	0.0539458965744849	0.0933906325275884
55	0.0559549677416499	0.0959078788806867
56	0.0617559774687349	0.098285102021115
57	0.0583062215890936	0.0963580320403719
58	0.0625032104964054	0.0976853751826024
59	0.0599538264286687	0.0971590296246015
60	0.0594813908361806	0.0976350429162806
61	0.0539895556234548	0.0938069557636497
62	0.0615232363971982	0.0970451096488261
63	0.05702525269043	0.095362813034142
64	0.0544216951894778	0.0929221482364556
65	0.0597133764050008	0.0964776916000225
66	0.0622849148800673	0.0977965669035981
67	0.0559804581362783	0.0929114789209692
68	0.0522570056108683	0.0930458669696416
69	0.0604630861888143	0.0946859097531765
70	0.064396262681026	0.0995900234370979
71	0.0635591379619223	0.0989899154550098
72	0.0595778093197279	0.0957784618654665
73	0.0596041075631873	0.0966870914723286
74	0.0595251138725417	0.0969403190286851
75	0.051129982028326	0.0894563306252772
76	0.0544581620921724	0.0910916638363565
77	0.0614000549661958	0.0946071355344041
78	0.0625497180123036	0.0940535718437881
79	0.0690911711838357	0.100695263953197
