# Supplementary material for: Detection of COVID-19 features in lung ultrasound images using deep neural networks
Source: Commun Med (Lond). 2024 Mar 11;4:41. doi: 10.1038/s43856-024-00463-5 (PMC10928066; doi:10.1038/s43856-024-00463-5)
Supplement: Supplementary file 3 — Supplementary Data 1 [file 43856_2024_463_MOESM3_ESM.zip › Supplementary Data 1/Fig 5 source data/Consolidation test DSC with data augmentation.csv]

epoch_array	mean_array	std_array
0	0.423968683140766	0.34319618917481
1	0.364411362446515	0.355285406355422
2	0.321230099844426	0.295408152178992
3	0.312711075719276	0.318203753712775
4	0.418793296178807	0.325265408826104
5	0.390629972904798	0.3381612875911
6	0.359100632248085	0.3261037270739
7	0.332279283530897	0.338661111691666
8	0.392604969375051	0.342575352348703
9	0.372295977964179	0.326637897019109
10	0.418135354180026	0.339904179574875
11	0.343048204068526	0.304708647319524
12	0.37671384203036	0.334998032838968
13	0.339385056894384	0.342004588305859
14	0.373967035504568	0.336376277086182
15	0.39178830388101	0.335868019782952
16	0.349230169685701	0.329523034966701
17	0.364750176963036	0.310009430828072
18	0.373996963662594	0.342896239931834
19	0.372068785619809	0.341177008497211
20	0.368477236902233	0.331092319365165
21	0.365930039087602	0.338033012411238
22	0.402777016211304	0.356778135682244
23	0.36102271522349	0.337235562397541
24	0.363944607580369	0.327336160958407
25	0.369645087093957	0.336982709765862
26	0.380647420931179	0.335242547035809
27	0.362800692640127	0.333624866195138
28	0.408775866719394	0.332325420093585
29	0.386569533498539	0.328844351482162
30	0.402116728776826	0.328198952087259
31	0.322953639994124	0.336503594799018
32	0.417818771829646	0.339356767303519
33	0.447606130706344	0.343651077260994
34	0.424163580121126	0.34429992411745
35	0.397481221349746	0.346059050315252
36	0.377263217918505	0.338336088109904
37	0.350507164419972	0.3155146956476
38	0.391504028159556	0.327508335123739
39	0.444077926450913	0.351411510027291
40	0.374690120746676	0.329588394583563
41	0.391696318619677	0.334646112918314
42	0.383967448234815	0.32973301626687
43	0.363869087613132	0.327961421122277
44	0.387315077796426	0.334404419329464
45	0.372668875082845	0.325004507108942
46	0.407512033569504	0.33642373326423
47	0.418814735886472	0.34230064625117
48	0.368816445214247	0.329479095410317
49	0.400609715272531	0.333422874112746
50	0.396378237646807	0.332879337104374
51	0.421929190245696	0.34788809430832
52	0.412227987125494	0.344890334288233
53	0.397543439382086	0.352276351979271
54	0.439175377982374	0.34543923437554
55	0.383014165406079	0.335651790303138
56	0.364525759283267	0.33359560396442
57	0.378008989739241	0.334780238610426
58	0.402355871163684	0.337976014643197
59	0.378170019276734	0.32921742750014
60	0.419778599550387	0.340976242581467
61	0.381338729811307	0.336343924121183
62	0.421883181553034	0.345496931287521
63	0.429917862597837	0.344181425703034
64	0.422244976562852	0.346072672593324
65	0.410533830698214	0.341555514883655
66	0.434690160616109	0.343952828749201
67	0.42074788435715	0.34134230133841
68	0.41132454393227	0.342280590642002
69	0.415514339908566	0.345397371649813
70	0.456215342479114	0.354060457465148
71	0.380488219902371	0.336347808821687
72	0.380459035287869	0.333938779729754
73	0.392950195065023	0.3340670520734
74	0.46412182370017	0.351310913927517
75	0.434053507867558	0.347162805347734
76	0.454168584770344	0.350383107289887
77	0.431964223332532	0.345999013582139
78	0.42949888735205	0.347263784968123
79	0.401058265822868	0.358633485819843
