# Supplementary material for: Detection of COVID-19 features in lung ultrasound images using deep neural networks
Source: Commun Med (Lond). 2024 Mar 11;4:41. doi: 10.1038/s43856-024-00463-5 (PMC10928066; doi:10.1038/s43856-024-00463-5)
Supplement: Supplementary file 3 — Supplementary Data 1 [file 43856_2024_463_MOESM3_ESM.zip › Supplementary Data 1/Fig 5 source data/Consolidation test DSC without data augmentation.csv]

epoch_array	mean_array	std_array
0	0.329395754823358	0.345130211163098
1	0.306176486297651	0.327191043988134
2	0.263836266438848	0.318016077802416
3	0.231916962529733	0.318288099968
4	0.276249758748375	0.322817638441381
5	0.221865134488551	0.321139220029951
6	0.219069906551129	0.316146181103215
7	0.22178190978581	0.315631339714039
8	0.206958219306454	0.320869855269854
9	0.22113992323451	0.319389042007049
10	0.20204482360414	0.315470092602916
11	0.2013451338882	0.317035394942702
12	0.194351212798275	0.316843466159125
13	0.172697238110853	0.31853163132962
14	0.181729208572063	0.31972057399704
15	0.214302055755037	0.318874854384633
16	0.17991414855939	0.320879311650386
17	0.213172390241022	0.318991336366399
18	0.216467286864522	0.353496536236079
19	0.185145767303519	0.319762619617075
20	0.193203192648999	0.320183012499596
21	0.18144797367247	0.319403669549405
22	0.188506783368282	0.319510990454315
23	0.1771985040629	0.320410827776597
24	0.19007111350757	0.323567859163099
25	0.167840938245806	0.323258430231235
26	0.173320820550308	0.325722206726978
27	0.181871226055857	0.323169362479607
28	0.174990985367553	0.323234530711509
29	0.182331721181076	0.319661780071732
30	0.175829236943409	0.322882083144842
31	0.166080549388223	0.320891766342731
32	0.162040425563152	0.325169379268999
33	0.169260413851467	0.324067335849239
34	0.169707791368557	0.324598345485233
35	0.167419220412505	0.326349196957858
36	0.171819734841168	0.31898726897632
37	0.174441568714717	0.324700680482116
38	0.182110801589165	0.321477524427297
39	0.183106631068955	0.319172693868368
40	0.171291996753289	0.324109163395892
41	0.177529936115662	0.324427624424789
42	0.166490827841369	0.324337661035766
43	0.169559224967776	0.32300745937066
44	0.180823097928702	0.324058192358956
45	0.180638844982631	0.324424996990191
46	0.177428732083036	0.324133237289665
47	0.170729007766953	0.323990425770144
48	0.174929140677263	0.32395486227253
49	0.192777622163724	0.322116281467326
50	0.182610189434635	0.322603607710463
51	0.178538182463044	0.32180054201747
52	0.179751542704793	0.322882471838572
53	0.182606813151975	0.322885962088431
54	0.177317932693398	0.323382676414216
55	0.170885209404004	0.325089269212497
56	0.169410319436318	0.324827678587959
57	0.172377962338943	0.324222627630747
58	0.171804696480222	0.325123267488308
59	0.175846735545484	0.325761557643881
60	0.177458383708986	0.323844267316706
61	0.163567962495854	0.325657262249778
62	0.17211940976795	0.322687775261079
63	0.173836421428357	0.324113773761614
64	0.174490003775486	0.323582044131824
65	0.174220330275976	0.323299324093892
66	0.171949030973474	0.323523747785432
67	0.176376286971652	0.323772212738573
68	0.178296772346102	0.323059202836883
69	0.17932576994732	0.323540681400091
70	0.172179840906839	0.323154884893334
71	0.180646719760552	0.323182102288576
72	0.174463477289598	0.323870837957872
73	0.17492337531709	0.323958534879158
74	0.17448656383921	0.324249126466121
75	0.174495290248821	0.322932867677825
76	0.17556912069527	0.323885201508228
77	0.178747042209231	0.323133624858192
78	0.172578412938959	0.323314506209667
79	0.186639115980948	0.321280520078213
