# Supplementary material for: Detection of COVID-19 features in lung ultrasound images using deep neural networks
Source: Commun Med (Lond). 2024 Mar 11;4:41. doi: 10.1038/s43856-024-00463-5 (PMC10928066; doi:10.1038/s43856-024-00463-5)
Supplement: Supplementary file 3 — Supplementary Data 1 [file 43856_2024_463_MOESM3_ESM.zip › Supplementary Data 1/Fig 7 source data/Strategy 1.csv]

DSC_epoch	DSC_mean	DSC_std
0	0.299472546	0.168833542
1	0.26855412	0.149469059
2	0.286108916	0.159020539
3	0.355301832	0.178949857
4	0.380400265	0.209941615
5	0.329711607	0.173375284
6	0.356780861	0.184546122
7	0.38538466	0.20436156
8	0.338546197	0.182822783
9	0.369704084	0.192862692
10	0.384490624	0.191473498
11	0.392219505	0.198323781
12	0.424407101	0.214662545
13	0.415500988	0.203854722
14	0.410019817	0.200309812
15	0.362611569	0.196641881
16	0.377925731	0.199900848
17	0.419980734	0.221710767
18	0.427242506	0.202253325
19	0.464298309	0.229651243
20	0.421755571	0.210134859
21	0.429083157	0.244504647
22	0.423162861	0.21441735
23	0.402925777	0.199322061
24	0.429936466	0.221995168
25	0.441340562	0.223068302
26	0.408344882	0.206262883
27	0.401110478	0.208761729
28	0.444065406	0.236420011
29	0.412070679	0.218127683
30	0.406746453	0.220232813
31	0.4118423	0.229884502
32	0.423208327	0.227717223
33	0.369824364	0.200198068
34	0.433441552	0.225516748
35	0.414448264	0.217441044
36	0.375276691	0.213133528
37	0.375752982	0.207515011
38	0.347127477	0.183188679
39	0.423755363	0.220117679
40	0.355213011	0.187198078
41	0.357599057	0.189101701
42	0.417945207	0.234411361
43	0.390188641	0.214626515
44	0.399506216	0.216901242
45	0.420154012	0.2256102
46	0.437802732	0.234510852
47	0.427931643	0.218164254
48	0.360708807	0.199574626
49	0.373620071	0.189343822
50	0.398168797	0.204293611
51	0.369968438	0.190642798
52	0.365938609	0.186744017
53	0.418974615	0.240220367
54	0.336661006	0.188878464
55	0.444756329	0.211185717
56	0.336753554	0.183274037
57	0.326059051	0.175368147
58	0.407891316	0.212078266
59	0.36469539	0.193543304
60	0.415294087	0.216566144
61	0.417179929	0.217328942
62	0.394259854	0.212775167
63	0.380101958	0.193074606
64	0.373543586	0.198740446
65	0.368891372	0.202414787
66	0.423857453	0.230842402
67	0.425505497	0.222449028
68	0.440235839	0.232825008
69	0.398735176	0.213642162
70	0.409945071	0.216092898
71	0.44146779	0.227806205
72	0.356769823	0.198002152
73	0.420002479	0.221019393
74	0.419333574	0.211705445
75	0.420115457	0.230988984
76	0.40900043	0.207341555
77	0.393230541	0.205845985
78	0.399333095	0.208375369
79	0.424852799	0.228005526
