# Supplementary material for: Detection of COVID-19 features in lung ultrasound images using deep neural networks
Source: Commun Med (Lond). 2024 Mar 11;4:41. doi: 10.1038/s43856-024-00463-5 (PMC10928066; doi:10.1038/s43856-024-00463-5)
Supplement: Supplementary file 3 — Supplementary Data 1 [file 43856_2024_463_MOESM3_ESM.zip › Supplementary Data 1/Fig 7 source data/Strategy 2.csv]

DSC_epoch	DSC_mean	DSC_std
0	0.090209984	0.050694458
1	0.090209984	0.050694458
2	0.090210243	0.050694474
3	0.090216143	0.050873046
4	0.160634919	0.09321366
5	0.191436043	0.117700838
6	0.273006526	0.156244961
7	0.27773351	0.157194321
8	0.280550569	0.158749687
9	0.282383471	0.160198831
10	0.285569175	0.162432101
11	0.289513207	0.165315964
12	0.296035936	0.168274567
13	0.2948984	0.169066848
14	0.309597747	0.1732328
15	0.3067549	0.173265477
16	0.316695663	0.174812847
17	0.316052735	0.17664052
18	0.323510109	0.179626378
19	0.34565994	0.182575045
20	0.299270135	0.174401962
21	0.356549235	0.186786704
22	0.33902861	0.181018324
23	0.329562956	0.180791114
24	0.342926713	0.185127201
25	0.330913732	0.180218672
26	0.337824545	0.182492525
27	0.352947766	0.187415404
28	0.338527927	0.181034016
29	0.336910318	0.183842796
30	0.362197387	0.183484978
31	0.344048841	0.179976103
32	0.402231316	0.187049691
33	0.361289894	0.181431912
34	0.370737458	0.183741142
35	0.379749955	0.181304342
36	0.345749858	0.18069089
37	0.376145296	0.178761143
38	0.325888904	0.173989752
39	0.344096541	0.180887227
40	0.375394175	0.18245997
41	0.406712643	0.17749118
42	0.375047608	0.175653514
43	0.356485832	0.176992776
44	0.359805947	0.174047108
45	0.360660821	0.17564247
46	0.338183096	0.173763666
47	0.335546367	0.174197573
48	0.366911824	0.179920518
49	0.358655559	0.178564724
50	0.367520837	0.17165809
51	0.372114965	0.175166684
52	0.350010701	0.177533043
53	0.366693317	0.174622955
54	0.387134807	0.174430782
55	0.354013193	0.173447754
56	0.36741048	0.174965127
57	0.339143337	0.173473691
58	0.368434443	0.175927154
59	0.368140069	0.171978409
60	0.359422955	0.175726322
61	0.356609696	0.178637291
62	0.369628689	0.175051306
63	0.361837688	0.17153483
64	0.360638227	0.174868626
65	0.358926624	0.174839336
66	0.364990111	0.173394596
67	0.347573757	0.171643282
68	0.351759694	0.174188924
69	0.35234948	0.17233922
70	0.382474369	0.173653838
71	0.361677817	0.177029731
72	0.373575404	0.177169849
73	0.364204052	0.172775564
74	0.356200994	0.177932497
75	0.370044579	0.18080399
76	0.372002513	0.171956823
77	0.35764105	0.175976239
78	0.344729846	0.178113886
79	0.352846965	0.177188718
