# Supplementary material for: Detection of COVID-19 features in lung ultrasound images using deep neural networks
Source: Commun Med (Lond). 2024 Mar 11;4:41. doi: 10.1038/s43856-024-00463-5 (PMC10928066; doi:10.1038/s43856-024-00463-5)
Supplement: Supplementary file 3 — Supplementary Data 1 [file 43856_2024_463_MOESM3_ESM.zip › Supplementary Data 1/Fig 7 source data/Strategy 3.csv]

DSC_epoch	DSC_mean	DSC_std
0	0.306399382	0.164835149
1	0.309853425	0.165807031
2	0.382581173	0.194982766
3	0.396935984	0.206587443
4	0.360535218	0.187378607
5	0.363158768	0.183949918
6	0.419271483	0.208943121
7	0.430072154	0.206243326
8	0.388573528	0.194371233
9	0.396542062	0.202612218
10	0.391308383	0.194154049
11	0.407341436	0.191870729
12	0.402089304	0.19619437
13	0.462407565	0.211071038
14	0.406616089	0.200059056
15	0.432814324	0.197314073
16	0.398944831	0.200028909
17	0.412071686	0.199006194
18	0.420243646	0.200238267
19	0.366001554	0.19122293
20	0.390841534	0.201376182
21	0.389397339	0.1990929
22	0.428500782	0.200724956
23	0.396089628	0.197836125
24	0.453655864	0.210380316
25	0.444545808	0.203481086
26	0.473734864	0.213682809
27	0.475799577	0.213750733
28	0.42043996	0.200065292
29	0.4252679	0.202063652
30	0.444035481	0.207071259
31	0.44255171	0.207237213
32	0.418317538	0.196860332
33	0.472927213	0.211761462
34	0.444750331	0.207042168
35	0.437409076	0.203246063
36	0.454901831	0.206896398
37	0.444408861	0.210309345
38	0.455033575	0.207694151
39	0.469352448	0.21183309
40	0.434048644	0.206701551
41	0.459401008	0.209118295
42	0.448678698	0.21132271
43	0.41943403	0.202084291
44	0.419668798	0.1978839
45	0.447240188	0.209882422
46	0.460849802	0.211375002
47	0.416466487	0.207302561
48	0.439356536	0.207027059
49	0.447807664	0.210601398
50	0.431244888	0.209181864
51	0.455205457	0.212548972
52	0.437836415	0.203507159
53	0.44901572	0.209999715
54	0.441838536	0.21225392
55	0.458305448	0.210861434
56	0.468023379	0.215037446
57	0.458433874	0.212090645
58	0.427193601	0.20537624
59	0.438887899	0.208308264
60	0.454806729	0.207747085
61	0.48193702	0.210710927
62	0.420158383	0.200088254
63	0.444123049	0.203800358
64	0.447142021	0.208577305
65	0.479623302	0.217662435
66	0.466719557	0.212147951
67	0.453776748	0.210458023
68	0.443471211	0.204597598
69	0.443261048	0.201344535
70	0.452212568	0.207413269
71	0.474475781	0.213287008
72	0.421029579	0.204163677
73	0.452978475	0.203844956
74	0.466461223	0.213546736
75	0.454891809	0.21155975
76	0.466378006	0.214716178
77	0.467726689	0.215899626
78	0.452113343	0.209358881
79	0.469774708	0.212477007
