# Supplementary material for: Detection of COVID-19 features in lung ultrasound images using deep neural networks
Source: Commun Med (Lond). 2024 Mar 11;4:41. doi: 10.1038/s43856-024-00463-5 (PMC10928066; doi:10.1038/s43856-024-00463-5)
Supplement: Supplementary file 3 — Supplementary Data 1 [file 43856_2024_463_MOESM3_ESM.zip › Supplementary Data 1/Fig 9 source data/Strategy 4.xlsx]

## Sheet: Sheet1
DSC_epoch	DSC_mean	DSC_std
1	0.197777	0.121943
2	0.245937	0.132886
3	0.306988	0.15252
4	0.398113	0.164145
5	0.489693	0.171916
6	0.564944	0.187711
7	0.582131	0.179314
8	0.587864	0.189584
9	0.611539	0.182797
10	0.549423	0.181122
11	0.612789	0.180556
12	0.601957	0.177746
13	0.641484	0.193565
14	0.624125	0.186328
15	0.649303	0.193378
16	0.642419	0.17635
17	0.670986	0.186241
18	0.659584	0.186797
19	0.659836	0.180646
20	0.661706	0.186889
21	0.647579	0.187239
22	0.638184	0.187633
23	0.632402	0.181182
24	0.667963	0.193667
25	0.638077	0.185123
26	0.679014	0.188387
27	0.656408	0.185675
28	0.665728	0.178822
29	0.680209	0.182076
30	0.658909	0.181783
31	0.680747	0.182711
32	0.69374	0.184744
33	0.687573	0.184375
34	0.680249	0.185692
35	0.688169	0.178598
36	0.682133	0.183581
37	0.693804	0.192908
38	0.698203	0.186567
39	0.690985	0.183652
40	0.688501	0.179987
41	0.704626	0.184126
42	0.705648	0.184431
43	0.707847	0.188072
44	0.711931	0.187873
45	0.70708	0.187016
46	0.702895	0.183914
47	0.705806	0.183434
48	0.699013	0.181425
49	0.706229	0.183335
50	0.696954	0.186787
51	0.708781	0.184513
52	0.713082	0.18174
53	0.700956	0.182646
54	0.711303	0.182251
55	0.704261	0.180942
56	0.713376	0.183041
57	0.714216	0.182763
58	0.716831	0.187253
59	0.710434	0.183931
60	0.706096	0.186724
61	0.712325	0.180385
62	0.701596	0.178318
63	0.71361	0.187906
64	0.712788	0.189006
65	0.704967	0.181422
66	0.703768	0.182829
67	0.710615	0.188415
68	0.71513	0.191309
69	0.710263	0.190568
70	0.709581	0.182312
71	0.714569	0.182746
72	0.717144	0.185201
73	0.715194	0.189073
74	0.713	0.190367
75	0.713965	0.18518
76	0.716358	0.181467
77	0.705449	0.186139
78	0.715603	0.187102
79	0.713456	0.179318
