# Supplementary material for: Detection of COVID-19 features in lung ultrasound images using deep neural networks
Source: Commun Med (Lond). 2024 Mar 11;4:41. doi: 10.1038/s43856-024-00463-5 (PMC10928066; doi:10.1038/s43856-024-00463-5)
Supplement: Supplementary file 3 — Supplementary Data 1 [file 43856_2024_463_MOESM3_ESM.zip › Supplementary Data 1/Fig 9 source data/Strategy 5.xlsx]

## Sheet: Sheet1
DSC_epoch	DSC_mean	DSC_std
1	0.502442	0.231458
2	0.569821	0.207492
3	0.608449	0.188217
4	0.613819	0.214147
5	0.624681	0.204434
6	0.649568	0.20057
7	0.649692	0.209786
8	0.640196	0.202756
9	0.663971	0.206988
10	0.668777	0.198468
11	0.668532	0.19863
12	0.66623	0.196862
13	0.698602	0.199631
14	0.695158	0.191712
15	0.692862	0.207167
16	0.675572	0.216444
17	0.695994	0.186319
18	0.696828	0.214685
19	0.689267	0.208409
20	0.702462	0.201807
21	0.693442	0.218958
22	0.708206	0.208373
23	0.712686	0.198905
24	0.713137	0.198712
25	0.699242	0.197473
26	0.710273	0.199025
27	0.69462	0.204396
28	0.716914	0.190503
29	0.72214	0.196436
30	0.711642	0.196423
31	0.703247	0.208478
32	0.717561	0.194688
33	0.713519	0.19886
34	0.70067	0.200482
35	0.713564	0.208793
36	0.702084	0.191245
37	0.722596	0.18917
38	0.704178	0.201639
39	0.711475	0.195522
40	0.717866	0.205304
41	0.713808	0.207452
42	0.713908	0.192207
43	0.721888	0.191326
44	0.704327	0.207406
45	0.718323	0.189191
46	0.725777	0.192617
47	0.722735	0.185004
48	0.727552	0.189132
49	0.706348	0.200659
50	0.712963	0.19907
51	0.717824	0.190713
52	0.708786	0.193262
53	0.721101	0.185595
54	0.719072	0.190068
55	0.721582	0.195472
56	0.722332	0.18932
57	0.727596	0.186164
58	0.725003	0.189022
59	0.71684	0.195049
60	0.71447	0.193572
61	0.717737	0.197116
62	0.720025	0.185881
63	0.709306	0.195487
64	0.719807	0.192278
65	0.718379	0.184554
66	0.709473	0.195652
67	0.718495	0.187272
68	0.712432	0.199631
69	0.709121	0.196089
70	0.718816	0.195203
71	0.707553	0.194834
72	0.701811	0.203202
73	0.716441	0.19089
74	0.708606	0.192246
75	0.709285	0.195403
76	0.716673	0.199197
77	0.716344	0.186631
78	0.716997	0.193765
79	0.71739	0.187114
