# Supplementary material for: Detection of COVID-19 features in lung ultrasound images using deep neural networks
Source: Commun Med (Lond). 2024 Mar 11;4:41. doi: 10.1038/s43856-024-00463-5 (PMC10928066; doi:10.1038/s43856-024-00463-5)
Supplement: Supplementary file 3 — Supplementary Data 1 [file 43856_2024_463_MOESM3_ESM.zip › Supplementary Data 1/Fig 9 source data/Strategy 6.xlsx]

## Sheet: Sheet1
DSC_epoch	DSC_mean	DSC_std
1	0.272156	0.147711
2	0.377375	0.167045
3	0.486503	0.198773
4	0.572583	0.184679
5	0.553349	0.187989
6	0.601344	0.184245
7	0.64017	0.178586
8	0.62072	0.192969
9	0.593831	0.176177
10	0.59277	0.179996
11	0.614264	0.179019
12	0.662009	0.188559
13	0.623113	0.194746
14	0.637145	0.179285
15	0.626122	0.182193
16	0.64936	0.190074
17	0.648196	0.178747
18	0.669089	0.191209
19	0.596326	0.19058
20	0.684496	0.18178
21	0.671203	0.177667
22	0.651438	0.175229
23	0.682374	0.183236
24	0.652261	0.191919
25	0.682395	0.189382
26	0.69644	0.185775
27	0.678951	0.18746
28	0.681711	0.190958
29	0.699817	0.183303
30	0.684307	0.180636
31	0.694714	0.183637
32	0.698753	0.176151
33	0.69319	0.185879
34	0.706779	0.184952
35	0.707496	0.175354
36	0.692799	0.190319
37	0.725119	0.185577
38	0.71935	0.189572
39	0.707409	0.175712
40	0.717138	0.179787
41	0.724267	0.187257
42	0.716895	0.185615
43	0.730594	0.190073
44	0.729054	0.186469
45	0.726364	0.184783
46	0.728642	0.185751
47	0.731691	0.189007
48	0.734941	0.194358
49	0.735984	0.188854
50	0.727189	0.186265
51	0.731908	0.190096
52	0.736952	0.184302
53	0.72965	0.187417
54	0.726266	0.188085
55	0.736147	0.183419
56	0.73016	0.185848
57	0.718979	0.178076
58	0.728746	0.184308
59	0.732728	0.18022
60	0.725273	0.197406
61	0.732011	0.192533
62	0.725239	0.189436
63	0.738027	0.187718
64	0.73138	0.188278
65	0.73458	0.183079
66	0.736375	0.181046
67	0.738989	0.184319
68	0.732955	0.193269
69	0.73096	0.188191
70	0.729677	0.180121
71	0.729812	0.188888
72	0.741135	0.18507
73	0.730167	0.19479
74	0.739122	0.184593
75	0.736356	0.187189
76	0.733072	0.183908
77	0.739022	0.185694
78	0.732768	0.188774
79	0.733138	0.190131
