# Supplementary material for: Detection of COVID-19 features in lung ultrasound images using deep neural networks
Source: Commun Med (Lond). 2024 Mar 11;4:41. doi: 10.1038/s43856-024-00463-5 (PMC10928066; doi:10.1038/s43856-024-00463-5)
Supplement: Supplementary file 3 — Supplementary Data 1 [file 43856_2024_463_MOESM3_ESM.zip › Supplementary Data 1/Fig 9 source data/Strategy 7.xlsx]

## Sheet: Sheet1
DSC_epoch	DSC_mean	DSC_std
1	0.542984	0.215035
2	0.597528	0.241417
3	0.609531	0.208923
4	0.619691	0.205277
5	0.643438	0.204626
6	0.67485	0.214643
7	0.685815	0.227901
8	0.672621	0.223803
9	0.684685	0.216259
10	0.701517	0.20357
11	0.707552	0.196016
12	0.699046	0.2119
13	0.694072	0.230005
14	0.698908	0.214318
15	0.70305	0.227543
16	0.698257	0.215164
17	0.701109	0.222053
18	0.695903	0.234692
19	0.712759	0.21399
20	0.710722	0.223147
21	0.71179	0.221732
22	0.713754	0.215417
23	0.714775	0.226263
24	0.702862	0.217099
25	0.707862	0.221722
26	0.689054	0.243106
27	0.708002	0.218233
28	0.71541	0.21164
29	0.717185	0.206024
30	0.713481	0.223727
31	0.687394	0.241142
32	0.712114	0.221824
33	0.716014	0.207282
34	0.683617	0.248779
35	0.692165	0.241049
36	0.704829	0.22493
37	0.722434	0.185408
38	0.721087	0.204444
39	0.687063	0.245373
40	0.710304	0.216609
41	0.718104	0.211206
42	0.719481	0.211173
43	0.730642	0.191379
44	0.702361	0.208535
45	0.716367	0.212656
46	0.718888	0.200761
47	0.714948	0.213256
48	0.72385	0.207711
49	0.73181	0.198524
50	0.70944	0.210951
51	0.719565	0.201439
52	0.717023	0.205094
53	0.719494	0.213752
54	0.725633	0.197769
55	0.718209	0.204645
56	0.720219	0.206287
57	0.720713	0.198766
58	0.696756	0.22043
59	0.726063	0.192892
60	0.721224	0.195568
61	0.726086	0.19324
62	0.715679	0.208015
63	0.702888	0.208153
64	0.721081	0.191933
65	0.726851	0.198564
66	0.734586	0.18711
67	0.718955	0.199725
68	0.712967	0.206859
69	0.725313	0.19412
70	0.720166	0.201251
71	0.71177	0.204128
72	0.704496	0.218667
73	0.722425	0.1919
74	0.729254	0.184716
75	0.723171	0.195067
76	0.725289	0.190689
77	0.713157	0.198037
78	0.725442	0.191798
79	0.717977	0.19707
